# Supplementary material for: Lymph Nodes Involvement and Lymphadenectomy in Thymic Tumors: Tentative Answers for Unsolved Questions
Source: Cancers (Basel). 2021 Oct 11;13(20):5085. doi: 10.3390/cancers13205085 (PMC8534239; doi:10.3390/cancers13205085)
Supplement: Supplementary file 1 [file cancers-13-05085-s001.zip]

Archive with 5 entries (4 files):
- PRISMA Checklist-2.pdf
- __MACOSX/
- __MACOSX/._PRISMA Checklist-2.pdf
- __MACOSX/._Table S1.docx
- Table S1.pdf
